# Supplementary material for: Phenotypic and Genotypic Features of a Chinese Cohort with Retinal Hemangioblastoma
Source: Genes (Basel). 2024 Sep 11;15(9):1192. doi: 10.3390/genes15091192 (PMC11431690; doi:10.3390/genes15091192)
Supplement: Supplementary file 1 [file genes-15-01192-s001.zip]

Archive with 1 entries (1 files):
- genes-3094822-supplementary.rar
